# Supplementary material for: Characterization of milk oligosaccharide and sialic acid content and their influence on brain sialic acid in a lean mouse model for gestational diabetes
Source: Heliyon. 2024 Jan 24;10(3):e24539. doi: 10.1016/j.heliyon.2024.e24539 (PMC10839809; doi:10.1016/j.heliyon.2024.e24539)
Supplement: Multimedia component 1 [file mmc1.xlsx]

## Sheet: S-Table 1
S-Table 1. Milk oligosaccharides identified in mouse milk by LC-MS.
Name	[M-H]-		Composition	RT
	Calculated	Found
Lactose	463.19	463.19	Hex2	15.8
6Su-L (trace)	543.15	543.13	Hex2Su1	15.8
FL	609.25	609.25	Hex2Fuc1	21.9
Hex 3	625.24	625.24	Hex3	23.2
GL	625.24	625.24	Hex3	28.3/30.7
NAL	666.27	666.27	Hex2HexNAc1	24.0
6Su-GL	705.20	705.19	Hex3Su1	23.3/28.3
SL	754.29	754.29	Hex2Neu5Ac1	33.4/38.5
NGL	770.28	770.28	Hex2Neu5Gc1	38.6/43.9
SLN	795.31	795.31	Hex1HexNAc1Neu5Ac1	36.1
LNnT (trace)	828.33	828.32	Hex3HexNAc1	38.3
S-GL	916.34	916.34	Hex3Neu5Ac1	45.9
S-GLN	957.37	957.36	Hex2HexNAc1Neu5Ac1	39.1
LNFP-III	974.38	974.38	Hex3HexNAc1Fuc1	48.4
NG-SL	1061.38	1061.38	Hex2Neu5Ac1Neu5Gc1	72.7
LST-c	1119.42	1119.42	Hex3HexNAc1Neu5Ac1	58.1
LNnDFH	1120.44	1120.42	Hex3HexNAc1Fuc2	58.2
NG-NADHL	1297.47	1297.44	Hex4HexNAc1Neu5Gc1	75.5

## Sheet: S-Table 2
S-Table 2. The concentrations of mouse milk oligosaccharides in mouse milk
Mouse	Group	3FL	Hex 3	3´GL	6´GL	LNFP-III	3'SL	6'SL	LST c
		mg/L	mg/L	mg/L	mg/L	mg/L	mg/L	mg/L	mg/L
54	LF	87.0136	10.2697	30.1941	29.9624	19.1908	1217.93	4271.02	28.3954
73	LF	30.5563	< LoQ	10.3328	9.30797	5.63352	704.999	1620.86	15.0116
76	LF	78.3659	20.1566	23.6006	24.7239	15.2824	3105.9	4039.41	41.399
79	LF	111.46	< LoQ	30.9588	34.0977	21.4105	1087.14	5373.31	45.156
402	LF	67.8533	24.9097	26.3417	34.703	14.5354	1222.17	2609.4	20.6828
403	LF	66.2116	< LoQ	13.8513	13.3943	12.487	503.845	< LoQ	21.8315
404	LF	68.9531	< LoQ	19.8794	20.0438	12.9936	724.052	< LoQ	21.8289
406	LF	84.5569	< LoQ	16.4516	15.5858	15.3631	1270.29	< LoQ	33.7364
407	LF	76.2977	7.81579	51.2592	67.0208	21.1775	1112.01	2889.93	27.2782
408	LF	74.4645	9.59814	15.5631	13.6602	17.6451	1633.01	< LoQ	32.9626
384	HF-LF	53.8082	< LoQ	9.61109	9.43011	13.0102	743.465	2799.81	24.1645
392	HF-LF	74.8885	< LoQ	19.9852	23.0722	13.512	716.379	2967.01	25.7531
394	HF-LF	110.066	< LoQ	25.4801	23.7336	25.4484	1965.78	5726.54	44.2299
395	HF-LF	68.6139	< LoQ	14.6203	13.5626	17.6373	858.322	3512.75	29.2
396	HF-LF	113.446	7.46755	21.4131	19.9202	22.316	1055.11	5119.6	33.6042
399	HF-LF	49.8057	< LoQ	12.1717	11.3767	11.7387	883.742	< LoQ	24.3398
400	HF-LF	76.0533	12.3551	28.1832	34.3764	11.4559	1825.67	< LoQ	33.2104
401	HF-LF	77.6729	< LoQ	11.6775	11.537	15.2986	761.469	3769.16	32.0065
61	HF-HF	72.7955	9.23675	17.5852	23.2206	14.7468	829.211	2671.41	32.6605
69	HF-HF	56.0147	< LoQ	18.8596	20.5283	23.0041	1124.93	2929.51	47.9928
389	HF-HF	65.4281	< LoQ	10.3956	10.3004	12.2937	911.576	2918.67	38.7801
390	HF-HF	62.3578	< LoQ	10.8968	11.7689	14.7443	926.904	2593.18	32.0784
393	HF-HF	55.653	9.68664	11.1872	13.4483	12.9683	585.664	2444.97	38.3456
397	HF-HF	62.0325	24.3132	27.5417	35.3385	19.1324	716.433	2404.32	34.2516
398	HF-HF	64.2284	< LoQ	12.6668	12.8974	13.4267	688.706	2419.57	34.5191
29	GDM-LF	63.7295	< LoQ	17.6409	20.0888	13.5379	951.334	2825.25	27.516
43	GDM-LF	114.838	< LoQ	27.0082	30.9653	18.5072	926.232	3811.35	35.871
358	GDM-LF	62.8273	< LoQ	21.9382	21.7731	14.4329	1143.86	3184.73	33.3051
359	GDM-LF	73.2702	< LoQ	18.9549	23.4862	15.8606	957.739	3363.27	47.3329
371	GDM-LF	69.0619	< LoQ	21.1209	22.9362	15.0818	611.858	3119.59	34.345
378	GDM-LF	46.2133	< LoQ	13.5209	15.3959	9.76798	670.491	2239.85	22.8587
381	GDM-LF	56.5622	< LoQ	12.2739	12.9833	12.3523	914.025	2680.23	26.6933
635	GDM-LF	44.6984	< LoQ	9.33086	10.0208	3.29863	691.652	< LoQ	< LoQ
637	GDM-LF	48.9061	< LoQ	11.3358	10.504	4.5673	1173.55	< LoQ	< LoQ
638	GDM-LF	78.8817	46.7393	28.1133	40.8128	17.9806	1678.24	< LoQ	48.1701
24	GDM-HF	101.168	265.36	90.2513	148.238	26.1715	1584.89	2662.03	57.6912
48	GDM-HF	67.0045	< LoQ	17.5003	22.6744	16.0343	946.235	2525.92	47.0067
354	GDM-HF	76.691	< LoQ	20.5716	23.1444	15.5105	680.651	3048.66	41.3079
355	GDM-HF	66.9688	< LoQ	16.8904	21.8437	13.7844	758.952	3086.59	42.6416
365	GDM-HF	50.756	< LoQ	14.0176	17.0312	11.1979	683.271	2316.45	37.5966
372	GDM-HF	83.0354	< LoQ	61.5874	94.0956	21.117	955.645	2827.63	50.9287
373	GDM-HF	66.1951	9.35651	27.6832	37.1319	15.2683	712.954	1910.82	31.4756
375	GDM-HF	71.5158	< LoQ	25.2396	26.5652	16.7363	622.549	3305.29	46.8717
20	PDM-LF	76.0237	12.9612	39.8365	50.2544	16.1053	1379.46	2955.19	38.8262
21	PDM-LF	103.353	< LoQ	17.0571	18.2695	25.2116	1022.75	4174.43	50.711
364	PDM-LF	62.8767	< LoQ	27.134	26.5389	16.2844	1178.84	3391.59	64.3211
626	PDM-LF	61.7341	< LoQ	14.7807	17.2663	12.413	1129.43	< LoQ	36.3207
636	PDM-LF	69.9001	< LoQ	15.1968	14.609	6.54773	986.268	< LoQ	< LoQ
366	PDM-HF	86.0989	26.3723	34.9173	24.2208	31.6146	3059.13	3986.53	105.111
376	PDM-HF	139.761	< LoQ	48.2699	78.1765	38.0262	2807.25	5273.83	126.405
639	PDM-HF	64.412	< LoQ	11.3345	13.2047	13.5437	1324.39	< LoQ	59.5506

## Sheet: S-Table 3
S-Table 3a. Mean concentrations of mouse milk oligosaccharides in different groups
		oligosaccharides in mouse milk
Group		3FL	Hex3	3´GL	6´GL	LNFP-III	3'SL	6'SL	LST C
		mg/L	mg/L	mg/L	mg/L	mg/L	mg/L	mg/L	mg/L
LF	mean	78.5204	14.55	24.7382	27.9037	15.5719	1332.3	3728.01	30.6094
	SD	14.637	7.53242	12.1943	17.9354	4.70276	794.355	1259.32	9.31295
HF-LF	mean	78.0443	9.91133	17.8928	18.3761	16.3021	1101.24	3982.48	30.8135
	SD	21.698	3.45603	6.43125	7.96959	5.14841	470.67	1082.5	6.21777
HF-HF	mean	67.0727	14.4122	17.2096	19.5624	15.7595	839.489	2817.59	34.1472
	SD	10.1589	8.57745	8.35344	9.98963	3.8979	207.551	666.14	3.62427
GDM-LF	mean	66.2401	46.7393	17.7	20.7993	12.5387	952.79	3006.59	26.9763
	SD	21.9217	–	6.76216	10.1774	5.20641	324.3	550.437	17.5704
GDM-HF	mean	70.9039	137.358	32.2814	43.9036	16.9775	926.785	2825.97	45.3146
	SD	13.6847	181.022	24.3803	42.9898	4.64891	303.919	472.571	10.3802
PDM-LF	mean	77.7527	12.9612	21.7178	25.0998	15.3124	1129.47	3564.81	31.4645
	SD	18.0427	–	12.1196	16.8407	6.79692	177.379	862.135	21.8953
PDM-HF	mean	96.7574	26.3723	31.5072	38.534	27.7282	2396.92	4630.18	97.0223
	SD	38.789	–	18.7023	34.7705	12.6956	937.339	910.255	34.1534
S-Table 3b. Mean concentrations of mouse nilk sialic acids in different groups
		Sialic acids in mouse milk
Group		Total Sia	Total Neu5Ac	Total Neu5Gc	Total Kdn		Free Sia	Free Neu5Ac	Free Neu5Gc	Free Kdn
		mg/L	mg/L	mg/L	mg/L		mg/L	mg/L	mg/L	mg/L
LF	mean	9918.08	9626.24	291.768	0.0763934		135.631	127.916	5.05648	2.65771
	SD	2340.8	2274.92	81.981	0.0898054		35.204	34.0126	3.3729	1.09669
HF-LF	mean	10277.2	10000.6	269.335	7.26857		142.721	132.482	7.19504	3.04426
	SD	1946.05	1950.31	41.1351	8.33398		39.6342	38.5044	2.57481	1.20787
HF-HF	mean	11196.7	10798.9	390.293	7.55956		155.788	143.976	5.49772	6.31366
	SD	2491.86	2392.48	126.083	7.43134		21.2064	20.2986	1.83749	5.40286
GDM-LF	mean	9992.76	9659.08	333.465	0.215482		176.57	165.116	7.00837	4.44484
	SD	3115.44	3023.45	101.709	0.622635		151.452	148.432	5.04448	2.80384
GDM-HF	mean	9367.62	9004.78	356.008	6.83227		188.624	175.091	5.81476	7.71847
	SD	2347.84	2277.46	71.1733	10.7025		173.719	163.577	11.0482	4.50041
PDM-LF	mean	10085.1	9714.52	370.491	0.0595342		142.654	129.308	6.94724	6.39898
	SD	1482.12	1454.97	43.5947	0.0885047		28.3821	20.7649	2.71442	6.51738
PDM-HF	mean	5604.25	5362.29	237.506	4.45014		138.374	126.417	6.0771	5.87969
	SD	3728.25	3604.12	131.612	7.60989		7.44443	9.4194	0.427948	2.98963
S-Table 3c. Mean concentrations of sialic acids in mouse brain in different groups
		Sialic acis in mouse brain
Group		Total Sia	Total Neu5Ac	Total Neu5Gc	Total Kdn
		ng/mg	ng/mg	ng/mg	ng/mg
LF	mean	542.514	494.824	44.259	3.4309
	SD	367.31	331.932	33.3242	8.50496
HF-LF	mean	464.433	436.479	27.4239	0.53008
	SD	219.385	211.317	10.4889	0.622979
HF-HF	mean	776.554	715.984	52.9029	7.66674
	SD	584.239	535.91	39.2247	14.4463
GDM-LF	mean	542.691	499.49	40.4158	2.7851
	SD	520.279	503.206	26.1195	6.10708
GDM-HF	mean	596.016	545.844	46.1558	4.01633
	SD	388.739	363.317	31.6978	7.06099
PDM-LF	mean	923.668	861.656	58.4993	3.51261
	SD	1045.91	990.756	54.4346	6.99612
PDM-HF	mean	717.104	655.605	52.3886	9.11073
	SD	450.259	399.764	39.7086	15.425

## Sheet: S-Table 4
S-Table 4a. Spearman rank correlation coefficient (r) between the concentrations of mMOS and maternal parameters in Con group (HF-LF + HF-HF)
The concentrations of mMOS	Body weight PN15	Gestational weight gain	Lactation weight gain	Glucose PN15	Liver weight	Liver triglyceride	Liver total cholesterol	Plasma ALT values
3FL	0.198	-0.135	-0.026	0.132	0.31	0.326	0.446	0.019
3´GL	0.162	-0.367	-0.018	0.199	0.279	0.037	0.26	0.119
6´GL	0.161	-0.228	-0.021	0.265	0.093	-0.091	0.13	0.022
3´SL	0.18	-0.085	-0.041	0.303	0.433	0.094	0.066	-0.099
6´SL	0.03	-0.332	-0.193	0.183	0.309	0.369	0.558	0.061
LST c	0.483	0.245	0.409	0.161	-0.31	0.065	-0.235	-0.07
LNFP-x	0.43	-0.49	0.29	-0.12	0.19	0.38	0.21	-0.01
Total hMOS	0.236	-0.419	0.116	0.076	0.309	0.368	0.378	0.115
S-Table 4b. Spearman rank correlation coefficient (r) between the concentrations of mMOS and maternal parameters in GDM group (GDM-LF + GDM-HF)
The concentrations of mMOS	Body weight PN15	Gestational weight gain	Lactation weight gain	Glucose PN15	Liver weight	Liver triglyceride	Liver total cholesterol	Plasma ALT values
3FL	0.145	-0.006	0.467	-0.007	0.143	0.563	-0.065	-0.057
3´GL	-0.01	-0.162	0.524	0.021	0.076	0.35	-0.17	-0.066
6´GL	-0.003	-0.108	0.548	0.054	0.087	0.482	-0.202	-0.085
3´SL	0.042	-0.164	-0.166	0.361	-0.058	-0.362	0.455	0.312
6´SL	0.452	0.013	0.142	-0.288	0.042	0.375	0.171	-0.188
LST c	0.191	0.23	0.257	0.005	0.072	0.513	0.206	0.108
LNFP-x	0.09	-0.07	0.51	-0.01	0.16	0.51	-0.1	0.03
Total hMOS	0.176	0.001	0.468	-0.38	0.048	0.379	-0.225	-0.216
S-Table 4c. Spearman rank correlation coefficient (r) between the concentrations of mMOS and maternal parameters in PDM group (PDM-LF + PDM-HF)
The concentrations of mMOS	Body weight PN15	Gestational weight gain	Lactation weight gain	Glucose PN15	Liver weight	Liver triglyceride	Liver total cholesterol	Plasma ALT values
	0.013	-0.11	0.843	-0.627	-0.169	0.667	0.241	-0.311
3´GL	0.488	0.035	0.467	-0.139	-0.34	0.156	-0.558	-0.572
6´GL	0.434	0.124	0.313	0.072	-0.394	0	-0.651	-0.539
3´SL	0.868	-0.096	0.554	0.048	-0.169	0.452	-0.313	0.898
6´SL	-0.462	-0.224	0.5	-0.308	-0.707	0.8	0.8	-0.2
LST c	0.177	0.12	0.541	-0.346	-0.316	0.607	0.09	-0.901
LNFP-x	0.38	-0.25	0.81	-0.15	-0.57	0.54	-0.18	-0.75
Total hMOS	0.345	-0.247	0.783	-0.108	-0.62	0.524	-0.193	-0.766
S-Table 4d. Spearman rank correlation coefficient (r) between the concentrations of mMOS and maternal parameters in LF group (HF-LF + GDM-LF + PDM-LF)
The concentrations of mMOS and milk Sia	Body weight PN15	Gestational weight gain	Lactation weight gain	Glucose PN15	Liver weight	Liver triglyceride	Liver total cholesterol	Plasma ALT values
3FL	0.102	-0.216	0.357	0.028	0.156	0.35	0.198	-0.301
3´GL	0.192	0.066	0.065	0.251	0.308	-0.082	-0.213	-0.184
6´GL	0.139	0.166	-0.01	0.285	0.323	-0.087	-0.232	-0.125
3´SL	0.336	0.022	-0.049	0.467	0.043	-0.378	-0.055	0.016
6´SL	0.193	-0.475	0.441	0.006	-0.451	0.406	0.36	-0.409
LST c	-0.105	-0.002	-0.156	0.476	0.061	-0.073	-0.094	0.049
LNFP-x	0.21	-0.42	0.48	-0.03	0.03	0.4	0	-0.31
Total hMOS	0.202	-0.324	0.49	-0.103	-0.107	0.266	-0.049	-0.341
S-Table 4e. Spearman rank correlation coefficient (r) between the concentrations of mMOS and maternal parameters in HF group (HF-HF + GDM-HF + PDM-HF)
The concentrations of mMOS and milk Sia	Body weight PN15	Gestational weight gain	Lactation weight gain	Glucose PN15	Liver weight	Liver triglyceride	Liver total cholesterol	Plasma ALT values
3FL	0.043	-0.04	0.129	0.28	0.142	0.563	0.42	0.339
3´GL	-0.123	-0.158	0.077	0.209	-0.071	0.362	0.274	0.241
6´GL	-0.239	-0.128	0.014	0.22	-0.141	0.334	0.295	0.268
3´SL	0.055	-0.292	0.006	0.564	0.464	0.091	0.208	0.13
6´SL	0.239	0.06	0.085	0.235	0.447	0.435	0.289	0.218
LST c	0.045	0.327	-0.191	0.406	0.423	0.598	0.589	0.146
LNFP-x	0.22	-0.14	0.24	0.2	0.1	0.44	0.31	0.1
Total hMOS	0.211	0.033	0.245	0.071	0.135	0.414	0.109	0.16
Significant correlations (p < 0.05) are highlighted in yellow.

## Sheet: S-Table 5
S-Table 5. The concentrations of total and free sialic acids in mouse milk
		Total Sia					Free Sia
		Total	Total Neu5Ac	Total Neu5Gc	Total Kdn		Free	Free Neu5Ac	Free Neu5Gc	Free Kdn
Mouse	Group	mg/L	mg/L	mg/L	mg/L		mg/L	mg/L	mg/L	mg/L
73	LF	7129.06	6974.09	154.971	0		104.244	100.808	1.97929	1.45676
76	LF	12122.9	11784.8	338.039	0		164.005	157.821	3.27263	2.91193
79	LF	12085.7	11800.3	285.453	0		123.834	117.402	2.47555	3.95631
54	LF	5927.06	5711.3	215.761	0		83.5799	79.4812	2.9469	1.15182
402	LF	10535.2	10201.9	333.1	0.176495		190.462	184.691	4.71925	1.05228
403	LF	7511.75	7290.81	220.83	0.108005		100.514	90.7444	6.7771	2.99251
404	LF	9110.33	8850.43	259.881	0.0131713		114.588	105.988	5.74051	2.85979
406	LF	11944	11632	311.894	0.0763934		161.402	146.37	10.8296	4.20279
407	LF	11991.8	11555.9	435.684	0.250254		145.238	140.909	1.42363	2.90561
408	LF	10823	10460.8	362.071	0.139616		168.438	154.95	10.4004	3.08731
384	HF-LF	9674.23	9362.76	311.47	0		147.741	137.784	7.7198	2.23727
392	HF-LF	13228.7	12911.3	295.954	21.4165		188.571	174.349	9.40018	4.82215
394	HF-LF	9850.31	9583.04	253.565	13.7139		114.103	105.167	6.20994	2.72549
395	HF-LF	7180.45	6934.68	245.729	0.0395138		93.7317	87.773	4.84954	1.10916
396	HF-LF	10143.8	9826.03	307.237	10.508		128.522	116.69	8.8771	2.95459
399	HF-LF	8928.12	8632.31	283.492	12.3151		106.142	97.7731	5.81524	2.55327
400	HF-LF	12676.9	12490.7	186.179	0.010537		204.991	198.078	3.46998	3.44281
401	HF-LF	10535.3	10264.1	271.058	0.144884		157.969	142.241	11.2185	4.50931
61	HF-HF	8302.34	8049.91	241.771	10.6608		172.969	151.118	3.52746	18.3232
69	HF-HF	9609.82	9179.82	430	0		119.478	111.965	3.42974	4.08271
389	HF-HF	12803.5	12446.4	340.061	17.0015		150.266	138.29	5.83823	6.13828
390	HF-HF	11842.5	11438.4	388.941	15.1733		155.154	143.059	8.36934	3.72563
393	HF-HF	8511.67	8213.93	287.827	9.92061		151.236	140.843	6.61423	3.77935
397	HF-HF	15081.8	14450	631.663	0.16069		187.852	180.705	4.24598	2.90087
398	HF-HF	12225.5	11813.7	411.791	0		153.559	141.854	6.45903	5.24558
29	GDM-LF	7868.72	7616.99	251.731	0		137.103	122.733	10.843	3.52655
43	GDM-LF	9582.91	9203.41	379.498	0		125.491	108.422	5.60639	11.4629
358	GDM-LF	10190.3	9836.75	353.516	0		130.725	124.06	4.42609	2.23885
359	GDM-LF	6018.81	5785.03	231.791	1.9836		86.269	79.8546	1.29526	5.11918
371	GDM-LF	9119.15	8820.45	298.704	0		123.692	115.239	2.28011	6.17304
378	GDM-LF	5042.85	4875.16	167.689	0		79.7763	75.032	2.1594	2.58487
381	GDM-LF	12906.8	12473.5	433.243	0		161.536	151.298	6.37281	3.86467
635	GDM-LF	11315.7	10976.8	338.917	0.0158055		154.031	141.502	8.33868	4.19015
637	GDM-LF	13662	13300.5	361.413	0.0210741		167.381	152.209	11.527	3.64505
638	GDM-LF	14220.5	13702.2	518.145	0.134347		599.693	580.815	17.2349	1.6432
24	GDM-HF	12606.1	12119.9	486.237	0		607.718	568.969	32.9792	5.77014
48	GDM-HF	8693.96	8314.28	379.683	0		145.394	122.953	4.54106	17.8998
354	GDM-HF	8418.99	8098.57	320.421	0		109.591	100.337	2.29161	6.96304
355	GDM-HF	10226.2	9823.35	378.351	24.496		126.838	116.828	1.54817	8.46245
365	GDM-HF	8299.53	7996.43	300.234	2.86607		117.654	109.222	2.16131	6.271
372	GDM-HF	12891.2	12456.5	411.207	23.5081		214.034	206.272	0.356387	7.40544
373	GDM-HF	6517.19	6241.33	275.863	0		89.3361	86.388	0.710858	2.23727
375	GDM-HF	7287.71	6987.85	296.069	3.78806		98.4301	89.7619	1.92947	6.73868
20	PDM-LF	9236.23	8860.68	375.546	0		119.556	113.041	3.72482	2.79027
21	PDM-LF	7907.67	7579.3	328.366	0		110.706	103.893	4.68093	2.13141
364	PDM-LF	11276.5	10869.3	407.182	0		181.233	155.432	8.00721	17.7939
626	PDM-LF	11335.9	10917.8	417.88	0.197569		155.578	139.399	10.3908	5.78752
636	PDM-LF	10669.1	10345.5	323.481	0.100102		146.2	134.775	7.93248	3.49179
639	PDM-HF	1425.49	1323.6	88.649	13.2371		143.506	130.951	5.70219	6.85244
366	PDM-HF	8589.92	8251.37	338.448	0.100102		141.78	132.712	6.54334	2.52483
376	PDM-HF	6797.34	6511.9	285.421	0.0131713		129.836	115.588	5.98577	8.2618

## Sheet: S-Table 6
S-Table 6. The concentrations of total sialic acids in mouse offspring brain
Mouse	Group	Gender	Total	Neu5Ac	Neu5Gc	Kdn
			ng/mg	ng/mg	ng/mg	ng/mg
402B	LF	F	404.262	384.477	19.466	0.318168
402D	LF	M	490.292	458.806	30.9949	0.491238
403C	LF	M	467.31	440.653	26.2628	0.394214
403D	LF	F	308.772	287.325	21.2984	0.148595
404C	LF	M	358.844	336.317	22.2636	0.263101
404D	LF	F	548.138	505.184	42.5367	0.41694
406A	LF	F	253.755	236.95	16.5042	0.300687
406D	LF	M	339.346	305.936	33.1296	0.280583
407B	LF	F	86.418	77.4081	8.92248	0.0874089
407D	LF	M	375.92	337.824	37.4622	0.633714
408C	LF	M	134.836	121.545	13.1279	0.162581
408D	LF	F	284.525	257.419	26.8325	0.27359
73C	LF	M	1006.46	881.382	116.688	8.38625
73D	LF	F	896.797	812.333	81.8142	2.6501
79C	LF	M	369.29	301.891	53.2083	14.1903
79D	LF	F	1420.5	1281.43	101.688	37.3752
76C	LF	M	814.304	766.29	48.014	0
76D	LF	F	559.08	515.759	41.0754	2.24528
54C	LF	F	1397.01	1274.93	122.085	0
54D	LF	M	334.414	312.607	21.8063	0
384C	HF-LF	M	429.355	401.211	26.9276	1.21673
384D	HF-LF	F	551.337	505.707	44.2039	1.42564
392C	HF-LF	F	557.63	531.732	25.8643	0.0340895
392D	HF-LF	M	481.741	445.569	36.0584	0.113632
394C	HF-LF	F	156.984	143.951	13.0318	0.000874089
394D	HF-LF	M	482.806	453.374	28.9603	0.471134
395C	HF-LF	M	532.209	504.877	27.213	0.118876
395D	HF-LF	F	401.007	373.798	26.9737	0.23513
396C	HF-LF	F	118.713	106.959	11.664	0.0900311
396D	HF-LF	M	228.55	205.286	23.1197	0.144225
399C	HF-LF	M	247.613	231.324	16.1107	0.178314
399D	HF-LF	F	472.46	438.264	31.9741	2.22193
400C	HF-LF	M	835.637	784.138	50.7132	0.785806
400D	HF-LF	F	607.018	579.868	26.6974	0.452778
401C	HF-LF	F	398.667	381.178	17.2983	0.190551
401D	HF-LF	M	929.207	896.433	31.9721	0.801539
389B	HF-HF	F	304.186	286.857	17.3293	0
389D	HF-HF	M	218.433	204.312	14.0761	0.0454526
390C	HF-HF	F	967.195	924.74	42.3375	0.118002
390D	HF-HF	M	1123.96	1062.04	61.7925	0.121498
393C	HF-HF	M	249.943	231.787	18.0813	0.0751716
393D	HF-HF	F	369.057	347.664	21.0721	0.320791
397B	HF-HF	M	372.05	341.654	30.2339	0.162581
397D	HF-HF	F	238.412	220.7	17.5746	0.137232
398B	HF-HF	M	154.748	142.392	12.2768	0.078668
398D	HF-HF	F	569.394	533.717	35.5297	0.146847
60C	HF-HF	M	855.8	797.529	54.2382	4.03224
60D	HF-HF	F	1412.05	1259.01	120.726	32.3162
69C	HF-HF	M	1640.91	1474.09	122.344	44.472
69D	HF-HF	M	873.728	816.399	53.3666	3.96277
62C	HF-HF	M	2315.9	2138.78	138.973	38.1482
62D	HF-HF	F	1014.72	939.071	68.4154	7.23727
61B	HF-HF	F	930.899	866.127	64.7714	0
61D	HF-HF	M	366.582	300.841	59.1143	6.62644
358C	GDM-LF	M	650.079	607.579	41.8248	0.675671
358D	GDM-LF	F	2573.13	2473.97	99.1325	0.0323413
361A	GDM-LF	M	412.57	390.173	21.9432	0.453652
361C	GDM-LF	M	318.409	302.836	14.6599	0.912549
371C	GDM-LF	M	372.788	346.665	24.7739	1.34872
371D	GDM-LF	F	384.154	356.873	27.2811	0
378C	GDM-LF	M	400.294	373.247	27.0468	0
378D	GDM-LF	F	525.711	487.263	38.4485	0
381B	GDM-LF	M	417.399	383.301	34.0979	0
381D	GDM-LF	F	333.888	306.148	27.7397	0
635C	GDM-LF	F	287.793	264.459	22.9285	0.405577
635D	GDM-LF	M	163.322	134.42	28.5678	0.333902
637C	GDM-LF	M	185.942	173.172	12.7694	0
637D	GDM-LF	F	328.045	292.685	32.1514	3.20878
43C	GDM-LF	F	135.055	115.972	18.2785	0.804162
43D	GDM-LF	M	161.435	113.534	42.4947	5.40711
638C	GDM-LF	M	691	609	81.9999	0
638D	GDM-LF	F	1311.42	1237.79	73.2302	0.392844
29C	GDM-LF	M	622.88	585.831	34.1899	2.85929
29D	GDM-LF	F	677.911	582.68	68.2398	26.9912
25C	GDM-LF	F	573.024	547.687	19.859	5.47825
25D	GDM-LF	M	412.947	303.489	97.4896	11.9682
354C	GDM-HF	M	618.825	566.118	51.9388	0.76745
354D	GDM-HF	F	249.071	227.571	19.9967	1.50343
355C	GDM-HF	M	1330.54	1243.12	87.4225	0
355D	GDM-HF	F	1164.13	1093.21	70.9192	0
359C	GDM-HF	F	471.322	436.905	34.3071	0.109261
359D	GDM-HF	M	1253.78	1194.73	57.3117	1.73769
365A	GDM-HF	M	170.853	159.772	10.2422	0.838251
365D	GDM-HF	F	214.775	197.411	15.9475	1.41602
372C	GDM-HF	F	337.305	312.595	23.4151	1.29453
372D	GDM-HF	M	599.251	551.405	45.9401	1.90639
373B	GDM-HF	M	427.828	388.615	38.102	1.11097
373D	GDM-HF	F	200.222	188.3	11.5629	0.359251
375C	GDM-HF	F	853.434	816.243	37.1919	0
375D	GDM-HF	M	444.201	408.179	36.0223	0
24C	GDM-HF	F	321.107	305.476	0.159205	15.4722
24D	GDM-HF	F	502.231	483.119	18.7641	0.347887
48C	GDM-HF	M	502.269	447.501	53.8568	0.911046
48D	GDM-HF	F	978.124	900.619	76.5796	0.92462
348C	GDM-HF	F	260.48	205.494	51.8299	3.15552
348D	GDM-HF	M	465.606	385.596	65.8791	14.1304
42C	GDM-HF	M	453.731	346.543	96.6454	10.5421
42D	GDM-HF	F	311.595	295.4	11.8055	4.38915
41B	GDM-HF	F	625.72	561.093	59.3018	5.32575
41C	GDM-HF	F	1547.99	1385.24	132.599	30.15
360C	PDM-LF	F	2653.87	2473.86	180.014	0
360D	PDM-LF	M	817.709	725.695	92.0064	0.00699271
362C	PDM-LF	M	314.878	295.343	18.3466	1.18876
362D	PDM-LF	M	107.507	95.1461	11.2425	1.11796
364B	PDM-LF	F	337.336	317.564	18.7571	1.01482
364D	PDM-LF	M	557.13	515.55	40.0986	1.48071
626C	PDM-LF	M	354.903	331.983	19.1747	3.74547
626D	PDM-LF	F	243.575	220.858	19.1196	3.59688
20C	PDM-LF	F	1023.01	953.299	65.7326	3.97361
20D	PDM-LF	M	328.457	296.967	28.5958	2.89411
21C	PDM-LF	M	1606.11	1498.18	107.925	0
21D	PDM-LF	F	107.98	84.4524	20.9149	2.61265
636C	PDM-LF	M	3646.14	3466.63	152.217	27.297
636D	PDM-LF	F	832.754	787.661	44.8456	0.247523
350C	PDM-HF	F	1017.94	957.178	60.7582	0
350D	PDM-HF	M	571.093	548.118	22.9655	0.00961498
366A	PDM-HF	M	299.241	278.279	19.8295	1.13195
366D	PDM-HF	F	429.035	401.059	26.8475	1.12932
376C	PDM-HF	M	353.122	324.008	28.2083	0.905556
376D	PDM-HF	F	379.368	344.189	33.6423	1.53665
639C	PDM-HF	M	1247.67	1101.11	112.629	33.9251
639D	PDM-HF	F	1439.37	1290.9	114.229	34.2477

## Sheet: S-Table 7
S-Table 7a. Spearman rank correlation coefficient (r) between the concentrations of milk Sia and maternal parameters in Con group (HF-LF + HF-HF)
The concentrations of milk Sia	Body weight PN15	Gestational weight gain	Lactation weight gain	Glucose PN15	Liver weight	Liver triglyceride	Liver total cholesterol	Plasma ALT values
Total Sia	0.207	0.464	0.158	0	0.309	-0.055	-0.025	-0.048
Total Neu5Ac	0.192	0.477	0.124	0.019	0.309	-0.063	0.002	-0.079
Total Neu5Gc	0.482	0.013	0.567	-0.321	0.062	0.138	-0.4	-0.014
Total Kdn	-0.093	0.119	-0.074	0.209	0	0.008	-0.026	-0.017
Free Sia	-0.396	0.414	-0.462	0.321	0	-0.556	-0.134	0.057
Free Neu5Ac	-0.123	0.686	-0.128	0.123	-0.31	-0.293	-0.218	-0.115
Free Neu5Gc	0.26	0.165	0.271	-0.44	0.313	0.53	0.289	0.009
Free Kdn	0.072	0.258	0.216	-0.408	0.191	0.035	-0.313	0.444
S-Table 7b. Spearman rank correlation coefficient (r) between the concentrations of milk Sia and maternal parameters in HIP group (GDM-LF + GDM-HF + PDM-LF + PDM-HF)
The concentrations of milk Sia	Body weight PN15	Gestational weight gain	Lactation weight gain	Glucose PN15	Liver weight	Liver triglyceride	Liver total cholesterol	Plasma ALT values
Total Sia	-0.181	0.036	-0.503	0.223	-0.054	-0.357	0.155	0.405
Total Neu5Ac	-0.195	0.04	-0.515	0.209	-0.054	-0.367	0.171	0.419
Total Neu5Gc	-0.176	-0.081	-0.399	0.345	-0.007	-0.288	0.003	0.368
Total Kdn	0.297	0.163	0.425	-0.446	-0.14	0.445	-0.283	-0.279
Free Sia	-0.194	-0.184	-0.327	0.349	-0.027	-0.297	0.162	0.353
Free Neu5Ac	-0.162	-0.142	-0.33	0.341	0.074	-0.322	0.226	0.354
Free Neu5Gc	-0.146	-0.224	-0.424	0.523	0.059	-0.45	0.23	0.203
Free Kdn	0.029	0.149	0.054	0.063	-0.091	0.421	-0.12	-0.175
S-Table 7c. Spearman rank correlation coefficient (r) between the concentrations of milk Sia and maternal parameters in LF group (HF-LF + GDM-LF + PDM-LF)
The concentrations of milk Sia	Body weight PN15	Gestational weight gain	Lactation weight gain	Glucose PN15	Liver weight	Liver triglyceride	Liver total cholesterol	Plasma ALT values
Total Sia	-0.145	0.141	-0.506	0.367	-0.146	-0.397	0.215	0.159
Total Neu5Ac	-0.146	0.168	-0.504	0.362	-0.146	-0.388	0.236	0.145
Total Neu5Gc	-0.245	-0.169	-0.606	0.634	0.041	-0.522	-0.154	0.403
Total Kdn	0.353	-0.258	0.531	-0.412	-0.164	0.586	0.238	-0.436
Free Sia	-0.272	0.209	-0.461	0.36	-0.152	-0.426	0.159	0.138
Free Neu5Ac	-0.273	0.233	-0.463	0.341	-0.137	-0.427	0.17	0.141
Free Neu5Gc	-0.191	-0.1711	-0.257	0.332	-0.17	-0.159	0.417	0.224
Free Kdn	-0.371	0.24	-0.347	0.118	-0.304	-0.072	-0.349	-0.029
S-Table 7d. Spearman rank correlation coefficient (r) between the concentrations of milk Sia and maternal parameters in HF group (HF-HF + GDM-HF + PDM-HF)
The concentrations of milk Sia	Body weight PN15	Gestational weight gain	Lactation weight gain	Glucose PN15	Liver weight	Liver triglyceride	Liver total cholesterol	Plasma ALT values
Total Sia	0.26	0.07	0.285	-0.355	0.078	-0.024	0.003	0.196
Total Neu5Ac	0.26	0.07	0.285	-0.355	0.078	-0.024	0.003	0.196
Total Neu5Gc	0.326	0.142	0.274	-0.431	0.157	0.154	0.103	0.148
Total Kdn	0.037	0.101	0.109	-0.111	-0.065	-0.172	-0.308	-0.121
Free Sia	0.017	-0.245	0.096	-0.023	0.099	-0.345	-0.024	0.246
Free Neu5Ac	0.2	-0.125	0.176	-0.075	0.196	-0.222	0.118	0.096
Free Neu5Gc	0.473	-0.221	0.402	-0.056	0.206	-0.193	-0.219	-0.215
Free Kdn	0.004	0.457	-0.363	0.113	0.63	0.716	0.765	0.489
Significant correlations (p < 0.05) are highlighted in yellow.

## Sheet: S-Table 8
S-Table 8a. Spearman rank correlation coefficient (r) between the concentrations of milk Sia and brain Sia in Con group (HF-LF + HF-HF)
The concentrations of milk Sia	Brain Sia	Brain Neu5Ac	Brain Neu5Gc	Brain Kdn
Total Sia	0.4	0.379	0.495	0.434
Total Neu5Ac	0.396	0.375	0.495	0.434
Total Neu5Gc	0.614	0.593	0.543	0.304
Total Kdn	-0.094	-0.102	-0.017	0.016
Free Sia	0.018	-0.011	0.057	0.175
Free Neu5Ac	0.123	0.102	0.163	0.269
Free Neu5Gc	0.75	0.741	0.633	0.429
Free Kdn	0.504	0.49	0.538	0.268
S-Table 8b. Spearman rank correlation coefficient (r) between the concentrations of milk Sia and brain Sia in GDM group (GDM-LF + GDM-HF)
The concentrations of milk Sia	Brain Sia	Brain Neu5Ac	Brain Neu5Gc	Brain Kdn
Total Sia	-0.191	-0.158	0.088	-0.033
Total Neu5Ac	-0.199	-0.164	0.076	-0.016
Total Neu5Gc	0.053	0.088	0.011	0.007
Total Kdn	-0.119	-0.142	-0.003	-0.069
Free Sia	-0.013	0.013	0.114	0.193
Free Neu5Ac	-0.046	-0.02	0.134	0.155
Free Neu5Gc	0.164	0.184	0.225	0.33
Free Kdn	0.262	0.264	-0.108	0.103
S-Table 8c. Spearman rank correlation coefficient (r) between the concentrations of milk Sia and brain Sia in PDM group (PDM-LF + PDM-HF)
The concentrations of milk Sia	Brain Sia	Brain Neu5Ac	Brain Neu5Gc	Brain Kdn
Total Sia	-0.19	-0.19	-0.31	-0.307
Total Neu5Ac	-0.19	-0.19	-0.31	-0.307
Total Neu5Gc	-0.119	-0.119	-0.167	-0.651
Total Kdn	-0.247	-0.247	-0.082	0.255
Free Sia	-0.333	-0.333	-0.357	0.172
Free Neu5Ac	-0.024	-0.024	-0.048	0.503
Free Neu5Gc	-0.47	-0.47	-0.506	0.093
Free Kdn	0.331	0.331	0.331	0.114
S-Table 8d. Spearman rank correlation coefficient (r) between the concentrations of milk Sia and brain Sia in HIP group (HIP-LF + HIP-HF)
The concentrations of milk Sia	Brain Sia	Brain Neu5Ac	Brain Neu5Gc	Brain Kdn
Total Sia	0.189	0.184	0.196	-0.125
Total Neu5Ac	0.195	0.188	0.213	-0.103
Total Neu5Gc	0.22	0.215	0.214	-0.249
Total Kdn	0.061	0.073	0.026	-0.162
Free Sia	0.099	0.1	0.04	-0.179
Free Neu5Ac	0.087	0.089	0.043	-0.132
Free Neu5Gc	-0.075	-0.077	-0.098	-0.037
Free Kdn	-0.217	-0.217	-0.194	-0.347
S-Table 8e. Spearman rank correlation coefficient (r) between the concentrations of milk Sia and brain Sia in LF group (HF-LF + GDM-LF + PDM-LF)
The concentrations of milk Sia	Brain Sia	Brain Neu5Ac	Brain Neu5Gc	Brain Kdn
Total Sia	0.042	0.056	-0.037	0.156
Total Neu5Ac	0.015	0.028	-0.052	0.15
Total Neu5Gc	0.367	0.375	0.298	0.092
Total Kdn	-0.027	-0.023	-0.021	-0.279
Free Sia	-0.104	-0.089	-0.151	0.17
Free Neu5Ac	-0.119	-0.104	-0.169	0.187
Free Neu5Gc	-0.088	-0.094	0.049	0.127
Free Kdn	-0.106	-0.104	0.028	0.075
S-Table 8f. Spearman rank correlation coefficient (r) between the concentrations of milk Sia and brain Sia in HF group (HF-HF + GDM-HF + PDM-HF)
The concentrations of milk Sia	Brain Sia	Brain Neu5Ac	Brain Neu5Gc	Brain Kdn
Total Sia	0.042	0.056	-0.037	0.156
Total Neu5Ac	0.015	0.028	-0.052	0.15
Total Neu5Gc	0.367	0.375	0.298	0.092
Total Kdn	-0.027	-0.023	-0.021	-0.0279
Free Sia	-0.104	-0.089	-0.151	0.17
Free Neu5Ac	-0.119	-0.104	-0.169	0.187
Free Neu5Gc	-0.088	-0.094	0.049	0.127
Free Kdn	-0.106	-0.104	0.028	0.075
Significant correlations (p < 0.05) are highlighted in yellow.
